# Supplementary material for: Rotenoids and Isoflavones from Xeroderris stuhlmannii (Taub.) Mendonça & E.P. Souza and Their Biological Activities
Source: Molecules. 2023 Mar 21;28(6):2846. doi: 10.3390/molecules28062846 (PMC10059994; doi:10.3390/molecules28062846)
Supplement: Supplementary file 1 [file molecules-28-02846-s001.zip]

Archive with 1 entries (1 files):
- molecules-2271320-supplementary.pdf
